# Supplementary material for: Re-examination of the cranial osteology of the Arctic Alaskan hadrosaurine with implications for its taxonomic status
Source: PLoS One. 2020 May 6;15(5):e0232410. doi: 10.1371/journal.pone.0232410 (PMC7202651; doi:10.1371/journal.pone.0232410)
Supplement: S1 Data — (NEX) [file pone.0232410.s001.nex]

#NEXUS
[written Sat Feb 29 19:37:56 JST 2020 by Mesquite  version 3.6 (build 917) at DESKTOP-P3VQ53H/192.168.11.2]

BEGIN TAXA;
	TITLE Taxa;
	DIMENSIONS NTAX=73;
	TAXLABELS
		Ouranosaurus_nigeriensis Bactrosaurus_johnsoni Claosaurus_agilis Eolambia_caroljonesa Eotrachodon_orientalis Equijubus_normani Gilmoreosaurus_mongliensis Iguanodon_bernissartensis Jintasaurus_meniscus Jinzhousaurus_yangi Levnesovia_transoxiana Mantellisaurus_atherfieldensis Nanningosaurus_dashiensis Nanyangosaurus_zhugeii Probactrosaurus_gobiensis Sirindhorna_khoratensis Tanius_sinensis Telmatosaurus_transsylvanicus Tethyshadros_insularis Xuwulong_yueluni Yunganglong_datongensis Zhanghenglong_yangchengensis Zuoyunlong_huangi Acristavus_gagslarsoni Brachylophosaurus_canadensis Edmontosaurus_annectens Edmontosaurus_regalis Gryposaurus_latidens Gryposaurus_monumentensis Gryposaurus_notabilis Hadrosaurus_foulkii Kerberosaurus_manakini Kritosaurus_navajovius Lophorhothon_atopus Maiasaura_peeblesorum Probrachylophosaurus_bergei Prosaurolophus_maximus Rhinorex_condrupus Saurolophus_angustirostris Saurolophus_osborni Secernosaurus_koerneri Shantungosaurus_giganteus Wulagasaurus_dongi Amurosaurus_riabinini Aralosaurus_tuberiferus Arenysaurus_ardevoli Charonosaurus_jiayinensis Corythosaurus_casuarius Corythosaurus_intermedius Hypacrosaurus_altispinus Hypacrosaurus_stebingeri Jaxartosaurus_aralensis Lambeosaurus_lambei Lambeosaurus_magnicristatus Magnapaulia_laticauda Olorotitan_arharensi Pararhabdodon_isonense Parasaurolophus_cyrtocristatus Parasaurolophus_tubicen Parasaurolophus_walkeri Tsintaosaurus_spinorhinus Velafrons_coahuilensis Nipponosaurus_sahalinensis Canardia_garonnensis Blasisaurus_canudoi Sahaliyania_elunchunorum Laiyangosaurus_youngi Plesiohadros_djadokhtaensis Kamuysaurus_japonica Adynomosaurus_arcanus PCF_hadrosaurine ROM_E._annectens AMNH_E._annectens 
	;

END;


BEGIN CHARACTERS;
	TITLE  Character_Matrix;
	DIMENSIONS  NCHAR=354;
	FORMAT DATATYPE = STANDARD RESPECTCASE GAP = - MISSING = ? SYMBOLS = "  0 1 2 3 4 5 6";
	MATRIX
	Ouranosaurus_nigeriensis        0000000000000000000000?200100000000??01002010000000000000000000000000000?0000000000000000?0?0?00?000000010000003200?00000000000000000000000001000000020000001000001??00??000000000011000000?0000000000???01000000010000000100000100011001000100?11102000010000010000000000000000000000000000000120000000000100000000000000000000000001100000000000?100000000??00?0
	Bactrosaurus_johnsoni           0111{1 2}100212?1110{0 1}111{0 1}010001000011010001211101{0 1}0000000001101100100011111000000011000000000?0?00?0{0 1}101001000010010110000000200011?011100000000000000?100?00000?0?0000??00??1000000000000010101000000000000000001000011111000100??000000??0100?001??00011?10002000000010011000000{0 1}0010??101???1??1020011100011000001000001001110011111001201011111000?1000010001??1?0
	Claosaurus_agilis               ????1300??1????????11?1????????????????????????????????????????????????????????????????????????????????????????????????????????????????????????????????????????????????????????????????????????????????????????????????????????????????????????????0?1?????????00000002000000000000???????????0?111112?00?1111?0???????????????????????????????????1110??????0????
	Eolambia_caroljonesa            01110{2 3}001110111001010011000000111?10?00102101{0 1}000000000110000010000?1111?0000000000000000?0?00?001010?00?00?0010100?00000100020?0000000?0000000?000100?0000010?0000??00????????00000000?000000000000000?001000000111010000100????000????110??01?0000?01000020000010000000000000001???110?0?1??0000000000011000000000000000010011101001100000001000?1000?0000???0?0
	Eotrachodon_orientalis          ?1??12001110111?01?1101101110001101000010110100001010101101101100011??1003000011000000000?0?000101?2001001{0 1}101112100001012?0021?011111?10000000??121001000001011210??00??1000000?0011001?10010000000000??0100010011??11000100??000000001??1?001?000?????????????????????????????????????????1?????????????????????11?0?01101?210112?01?000????1???????????001??000
	Equijubus_normani               00110000??000??00??00000001000000000000002?010000?0?0???000000100?01000000000001000000000?0?000000010??0000100000?000000010001?000000000000000000021000000001000000??00??1000000?00000000001??00000000???00?0?0?0001???0???0???00000?001?00000100??0?0????????????????????????????????????????000000000000000??0??????????????????????????????????????????00???0?0
	Gilmoreosaurus_mongliensis      01112???????11?001111010??0?0001101??0??010010???0?0000110???????????????????????????????????0???10200101001?011110??0000??00???00110001??00000000???????000?0????????0??100???0?00????????????????00????????????????????????????????????????01??00??????002000000??001100000000010??1????????1021011100{0 1}120100010?????001?1?011111001100011111000?10000000??0?1??
	Iguanodon_bernissartensis       000000000000000001000000{0 1}0000000000000011000000000000000000000000000000000000000000000000?0?00000000000000000000000000000100000000000000000000000000000000001000000??00??00000000000000100010000000000???010000000000000??10000000000000000000000001100000000000000000000000000000000000000000100{0 1}0000000001000000100000000000000000001000000000000011000000??00?0
	Jintasaurus_meniscus            ????????????????????????????????????????????????????????????????????????????????????????????????????????????????????????????????????????0?0?0??????1?????????????????????????????0011001?0010000000000000110000101110?000?100????00?1??1100?????????????????????????????????????????????????????????????????????????????????????????????????????????????????1?????
	Jinzhousaurus_yangi             00000000??00?0000??0000??0?00????0?0000102??0?00??0??0?0000000000?0???0?100000?0000000000?0?0?0?0?000?0000010000??00000002000000000?0?00000000000001001000001010000??00??00000000000000000010000000000???00000??????????????000000001011?0?000000000100000000000000000000000000000000000000000000000000000010000000000000000000000000110000000000001000000?0?0???0
	Levnesovia_transoxiana          00??110?111011100?11101??010000???1??001011010???????00?10110010000??????????????????????????0??0?0??010100?0010110?00000???001??111?00???????????????????????????????????00000000011001?100000000000000001001000011110000100????00?0??1100????????0?1????0100??????????00000??0???????????????????101000??????????00??011?1??????????????1??1??????????100?1?????
	Mantellisaurus_atherfieldensis  00000000000000000{0 1}00000000000000000000110100000000000000000000000000000000000000000000000?0?00000000000000000000000000000100000010000000000000000000001000001000000??00??00000000000000100010000000000???000000000100000??100000100010000000000000001000000000000000000000000000000000000000000{0 1}0{0 1}0000000000000000000000000000000000001000000000000000000000?????0
	Nanningosaurus_dashiensis       01??1101111?11100?1110???????????????????2????011101100110?????????1?????????????????????????0?0000101100001?11111???????????????????11????????????????????????????????????????????????1?101??????????????????????1?1????????????????????????11?????????????????????0010?????????????????????????????????????????????????????100001001?00011111???????????0???????
	Nanyangosaurus_zhugeii          ?????????????????????????????????????????????????????????????????????????????????????????????????????????????????????????????????????????????????????????????????????????????????????????????????????????????????????????????????????????????????001110?????????????????00100011010?11000111?????????????????????????????????????????1?0001111100011000010???0????
	Probactrosaurus_gobiensis       00111100210011100??1?0?000?000011?1??01101101?0000000001100??0????0???00000000?0000000000?0?000???????0??0??0??00?00000000??0?0?1000?00???000000???????00000?0???????00????????0?00???00?00?0000000000???0{0 1}000??0??????????0???0000000?1?00??????000?0?000010000000000000000000001??01???001??0?0000000000000000100000?00???0001001001100000000?????00000000??????
	Sirindhorna_khoratensis         001?01001100011001?1001??010??0???0000000200000000000000100??0100001??0000000011000????0?????00000?100000001000000?0000?01?0010??????00?0?000?????0??0?00?00?0???????0???????????000?000?0010000?00000???00000000?110?0000100??000001??1?00???????????????????????????????????????????????????????????????????????????????????????????????????????????????000????0
	Tanius_sinensis                 ??????????????????????????????????????????????????????????????????????????????????????????????????????????????????0?00000000011?01??0???0000?00??????????????0???????????????0?0?0011001010?0?0000000000?0100100001111000?10000?00000??0100?101???0?1??????????100000000000000100?????????????10200111000111100000????????????????????????10???1???????????01?????
	Telmatosaurus_transsylvanicus   011?1200??0?11101?11100??????????????0000001100011010011101101101011111100000001000000000?0?00??010200101101002111?0?0000???001?01??01110000000???010?1000001000000??00????????0?00???????0??0000000000??00?0??1??11111???100????0000001?1??011????????????????????????????????????????????????????????????????????????????????????????????????0??????????0?1?????
	Tethyshadros_insularis          01111101??0011101111100?001000011?1000?00???1?001?0???111?1101101?11111?00000001000000000?0?00??01021?1011?10?2???000??0000002?001111?11000000000001001000001000000??00??1000000000110010100?000000000????0000??0111???????????000000101???00110000111110001000100010???00000000?10111??0011111?2111320001?10120??10010011110??111?0?101??11??1???11001?1000?1????
	Xuwulong_yueluni                00110100??00111001?100100?100000000010010200100000000001100?00100001000000000011000000000?0?000000010??00001000?0100000002?001001000000000000000000?0000000010100?0??00??10000000000000100010000000000???000000000110??0???000?000000001100000100000??1???????????????????????????????????????000000000000000000??000000000100000010012000????????????????00?????0
	Yunganglong_datongensis         ?????????????????????????????????????????????????????????????????????????????????????????????????????????????????????????????????????????????????????????????????????????????????????????????????????????0??010?01110?????100????????????00??01??????????????????????????????????????????????????????????????????????????????????????1?000???01?????????????0?????
	Zhanghenglong_yangchengensis    01211210?11?11100111111??????????????01202011000???0011110???????????1???????????????????????0?01101001011010121210?012?12?0021???????????????????????????????????????????????????????????????????????????????????????????????????????????????1?1??????????????101000010?????????1????????????????????????????????????????????????????????????????????????0???????
	Zuoyunlong_huangi               ????????????????????????????????????????????????????????????????????????????????????????????????????????????????????????????????????????????????????????????????????????????????????????????????????????????????????????????????????????????????????????????????????????????????????????????????000000000000000010?????????????????????000????????????????????????
	Acristavus_gagslarsoni          1122131??12?11111121111??????????????21{1 2}00011101110111121011110010111112?11101?0000000000?0?00?1010210211111112121001121113120110011111100000001?10001?0000000?11?0??00??1000000100{0 1}0001110?1200000000?1010020111011110100200???100?0??0111??????????????????????????????????????1????????????????????????????????1????11101??????????????1111????????????00????0?
	Brachylophosaurus_canadensis    11222311212?111111211{0 1}120121112120211312{0 1}{1 2}1111011111111210111100101111121111011{0 1}000000000?0?00110102102111111122211011211231{1 2}0110111011101100301112001{1 2}000000011101??00??1000010100{0 1}{0 1}00111001110111001?2010020111011110100200101100000101111111100011111111211210111102100101011012111101111111120122201112111211111300111111{0 2}11112{0 1}1111??11111{0 1}001100001100011100
	Edmontosaurus_annectens         213313102121111211211?21{0 1}111?111302113100{0 1}0101122101111211111200101111121401111{0 1}100000000?0?00111012102111111123211101201020211101111111000000022121020000001011210??00??20010001001211111021100000000010101201120111100{0 1}01010111011010110110111000101111112112101111021001011111{0 1}1111111011111{0 1}2113221111211121111120011110{0 1}21211211101??1111100011000010001{0 1}0110
	Edmontosaurus_regalis           21332{2 3}1021211112112110210111?11130211{2 3}100{0 1}0101122101111211111{1 2}001011111214011110100000000?0?00111102102111111123211101201020211101111111000000022121020000001011210??00??2001000100121111102110000000001010120112011110000101011101100111011011?0001011111121111011110210010112111111111101111102113221111211121111120011110021211111101??1111100011100?1000110101
	Gryposaurus_latidens            10230311111011110?211????????????????202120111012101111211111100101111121301??10000000000?0??001120310211111012321???11001??121????????100000200110?12200000?0?1101??00???00???01?????0???02??0000?????????????????????????????10?00?????11?011????10111111211210100112100101{0 1}{1 2}1001??1????????101?112210112211211111301111?02??????????1???????1????????1001??0?0?
	Gryposaurus_monumentensis       11231310??2?111201211020011101013121020221011101?1011112111112001011111113010110000000000?0?10011203102111110123211111101221221101110111000002001102222000001031101??00??20010001001100110021?0000000001?10?2011?011?10???10000111000021111???????????????????????????????????????????????????????????????????????????????????????????????????????????????011?0?00
	Gryposaurus_notabilis           11231310112?111101211??00021010131210{1 2}02{1 2}{0 1}01110121011112111112001011111113010110000000000?0?10011203102111110123211111101121121101110111000002001102222000001031101??00??200100010011001100211000000000101002011201111000010000101000011111101110001011111121121010011210010112101111111101111111111221111221??11111301?11?0221111201101??1111110011100?1001110100
	Hadrosaurus_foulkii             ?1??131?112???1????1101?????????????????????????????????????????????????????????????????????????????????????????2????????????????????????????????????????????????????????????????????????????????????????????????????????????????????????????????????????????1??????????00000110010???????????1?21132211112??12111?????11????21111??1?????111?1???????????0??1????
	Kerberosaurus_manakini          1????????????1?211211?????????????????????????01?101111211?????????1?1???????????00?00???????0??110210211111?12321110120{0 1}020211?0111111?0000000?21?202000000?0?1210??00???00100010011001?1021?00000000?1010020??2?111100?0100???0011?????11??????????1?1???????10?10112100101121111???????????0?2113221111211121111130011111121211201111??????????????????001????0
	Kritosaurus_navajovius          11232210??2?1111112110?00?1?1101212??1012001110121011112111111001?1111???30??????00000000?0?0001120210211111?12321111110022112110111011102100200110102?0000010?1101??00??20010001001100110021?00000000???{0 1}0020112011110000100?01010000?1111??11???????????????????????????????????????????????????????????2???????????????????????????????????????????????00?10?00
	Lophorhothon_atopus             ????22102120??1????1101??????????????????????????????????????????????????????????0000000??0??0????02???111??0??????10??00????????112?11?0000060????10??00000?0?1221??00???00?0001001100??1021?000000000?0??0???120111???????0?0110??0??1111??????00???????????????????????????????????????11?????????????????????????????????2121??????1??11?11000?1100010???????0
	Maiasaura_peeblesorum           11222311212?111111211??201211121202112021101110111111112101111001011111211110111000000000?0?00110102102111111122211011211231{1 2}01100110111012005011120011000000001101??00??1000010100110011100120013000001?1002011101111010020010110000000111?11110001111?111211?10111102100101011011111?01111111120122201112111211111300111111{0 2}1111201111??11111000110?001101011100
	Probrachylophosaurus_bergei     11222311212?111211?11112??2???212????202211111011101111210111100?011?11??11???11?0000?0??????01101?210211111?1222110?1211131201?011101010110030?11?00??00000?0?1101??00???0000?010011001?1001110111001?2?10020111011110100?00????0000????11??11?000???1???????????????????????????????????????1?201222?11??11121111????111?1?011112?1?????????1100????????000??1??
	Prosaurolophus_maximus          {1 2}1232310112?1112112110?01121011131211110{0 1}001011{1 2}21011112111112001011111213010110000000000?0?00011{0 1}02102111110123211101200{0 1}20211101121111021006022121021000002021221??00??20010{0 1}010011011110211000000110101002011201111000000000110110{0 1}111111?11?0001011111121121011111210010112211111111101111102112{2 3}21011221121111131011120221211211111??111110001100111000?10?10
	Rhinorex_condrupus              10231301??2?11110?21??????????????????????????0121?1111211?????????1?11?13?10110?00000000?0?1???12?31??111110??321111??01???121?0???????000002001102222000001021101??00??200100010011001100?1100000000?1?10020?????????????00??111000?11??1???????????????????????????????????????????????????????????????????????????????????????????????????????????????0?0???00
	Saurolophus_angustirostris      11231310??2?111211211??01121011131211{1 2}100001011121011112111112001011111113010110000100100?0?00011102102111110123211101200020211101121111021004022121021000002021221??00??2000010110110111102121012001122?1002011201111?0??00000110110111111111111001011111121111011110210010{1 2}222101111??1011111021123211112211211?11300111?0021211211111??1111110011101110000{0 1}0110
	Saurolophus_osborni             21232310112?1112112110?0113101113121?2100001011121011112111112001011111113010110000100100?0?00011102102111110123211101200020211101121111021004022121021000002021221??00??2000010110110111102121012001122?1002011201111?0??00000110110111111101111001011?111211110111102100101222101111??1011111021123211112211211?11300111??021211211111??1111110011101110000?0?10
	Secernosaurus_koerneri          1?2?2310??2?111111?110???1?1?????????1021111110?2101?112?11???????1111???????????????0???????0??12?3102??1????2121?????????????????????????????????2??????00?0???????0????0010001001200???0?1?000000?0??01002011201111000?000???????0??1?1???11??00?1??11111012101001121?????????1???1????????1111112200112111111111311111202211112011?1??11111????11?????0?1??1??
	Shantungosaurus_giganteus       21331311??2?11121?211???0?2??????????110020111112101111211????????1111??140??????0000000??0??0?110?210211111??2321??????????????1111111?00000002?12102000000?0??210??00???00?00010012011?102110000000001012120112?111100??100???101100?1101??11?00011111111211210110102100101{1 2}21111??1????????102113221111211121111120011111021211201111??11111000?1100?100?1?????
	Wulagasaurus_dongi              11??????????11???????????????????????11101011?01?1?1111210???????????1?????????????????????????????????????1??????00?12???3??01?01111?1????????????????????????????????????????????????????????????????????????????????????????????????????????????????111121121011?1021001010110?????????????10??1222011?2?112111???????????21111201111???????0??????????????????
	Amurosaurus_riabinini           11232211212?11111121111??????????????10222111101110111121111111111111111121000100122011?11?1?1??101201311121?22321132121101020111001111110332?14?211?2?11111????00132?????12010?111110010111121111111112102010110111111000100?01????1?2??11??11??101?1?01112111112?1001011112222112??1????????1020132210112111211110100111110111112?01100?11111101?10???10001??1?0
	Aralosaurus_tuberiferus         11222211?11011111??110????????????????1?11????011101111211?????????1?????????????00000000?0??1??002201201101?12121111???11?020??11121??110110?0????0???00?00?0????10000???00000010011001?10?000000000000?0?010110?1????????????110001??1?1??????????????????????????????101?11?10????????????????????????????????????????????????????????????1????????????10??????
	Arenysaurus_ardevoli            112?2211211?111?1????????????????????100121101011101111211111111111111????????????????????????????????????2?????2????????????0??????????10?????????1??????????????????????12110?1101100101111211131111?2?0201011011111100?100???1?0?1??1111??11??10???0?1?1??1?100?1??2???????????????????????????????????????????101??1??????????????????1??1??????????????1????0
	Charonosaurus_jiayinensis       11233311212011111??111???????????????{0 1}02121110011101111211111111111111???????????1???????????1??11?10?311121??23211321211010201111111111103?2?????11???111?1????001???????12010?1101100112121212130112121020?0110011111001100??112??1??11111?111110111?011121111121110111111222201?1?1011??11110201322101120112111101001111?0111112001101111111111?10?1?100?0????0
	Corythosaurus_casuarius         112322112110111111211??01132111140210111{1 2}{0 1}111{0 1}0111011112111112111111111112100010011201101111?1??{0 1}012013111211223211321211{0 1}1021111000111110322?15?211?2{0 1}11111?1??001321111312010111111001011112111111111210201011001111101100000112001020111201111101111111121111121110101111222211211111101111112013221011211121111010011111011111210120011111110111011110001101?0
	Corythosaurus_intermedius       112322112110111111211??01132111140210111{1 2}1111{0 1}0111011112111112111111111112100010011201101111?1??1012013111211223211321211{0 1}1021111000111110322?15?211?2{0 1}11111?1??00132111131201011111100101111211111111121020101100111110110000011200102011120111110111?111121111121110101111222211211111101111112013221011211121111010011111011111210120011111110111011110001?01?0
	Hypacrosaurus_altispinus        11233211212?11111121112?113221114021?1111{1 2}11110111011112111112111011111112100010011201102021?1??1012013111211223211321211{0 1}1021111000111110322?15?211?2111111?2??00132111131201011111100111111211111111121020101100111110100{0 1}0001120010101112111?1111210111121111121100101111222211211111101111112013221011211111111010011111011111210120011111110111111110011101?0
	Hypacrosaurus_stebingeri        112332{0 1}02110111111211??111321111402101011201110111011112111112111011111111100010011201101111?1??101201311121122321132121111021111000111110322?15?211?2111111?2??0013211113120101111110011111121111111112102010110011111011100??1120010201112?111?11121?1111211111211001011112222112???????????112013221011211121111010011111011111?101200111111?01?11111100011?1?0
	Jaxartosaurus_aralensis         ????????????????????????????????????????????????????????????????????????????????????????????????????????????????????????????????????????10????????11????11?1????001???????11????10011001?1021011111110??100010110?111??0???00???10??1??1?11???????????????????????????????????????????????????????????????????????????????????????????????????????????????????????
	Lambeosaurus_lambei             1123{2 3}21121101111112111101?2101114021011111011{0 1}0111011112111112111111111112100010012201111122?1??0012013111211223211321211{0 1}1020111001111110332?14?211?2111111?1??001321121312010111111001011112111111111210201011001111100011000112001020111201111101110111121111121100101111??22112111111011111{0 1}201322101121112111101?011111111111210110011111110111011110001101?0
	Lambeosaurus_magnicristatus     11?3?211????11111121111?112?01114021011111??11011?0?1112111111111?11111112100010012201111122?1??00120131112112232?132121101021111001111110332?14?211?2111111?1??0013211213120101111110010111121111111112?02?10110011???????1???1120010201112?11?110????11??????11211001011112222112111??1011111020132210112111211?101001111?1111112?012001111111??110???1000?10??0
	Magnapaulia_laticauda           11?3221121??11111?211????????????????????????????????112?1??????????11111200001001????1?10???1??001201311121??232113212111?02???????????103??????21??2?111?1????001?????????????1?????????????1??????????????????????????????????????????????11?1?1?2???1112111??????01?111121221?????????????1020132210112?1??111101?01111101111121001011?????????1??????00??????
	Olorotitan_arharensi            11?3221121???11111211??1113111114?1?02111111000111011112111112111111111112100010011201102010?1??0011013111211223211421211010211?1??11??110322?1??211?2111111????0013??1??31201011???????????12111???1112??2???????11?????????0011200?021?1120111110111?11112111112111010111122221?????????????1120132210112111211??????1111??111112001100?11111???????????00?1???0
	Pararhabdodon_isonense          11??????????11111????????????????0???100222101??????111211??????????11???????????????????????????0?10?4111?1?12321??????????????????????????????????????????????????????????????1????????????????????????????????????????????????????????????11????111?????????1?????010111122220????????????????????????????????????????????1?????????????????????????????????1??
	Parasaurolophus_cyrtocristatus  112222112110111???????????????????1???????????0??1?1?1121?1111????1111???????????1301000??00?1??1????1???????????????1?????????????????110332?04?211?2211121????001220100312010111011001?2121212110112?2?02010110011111001100??112??10?1?111?11?1101110????????10011101111112122011111??1?1???1021133210112011211110100111110100011001201111111111110???100?01?1??
	Parasaurolophus_tubicen         11233{2 3}11??2011111121111???????????1??112121110011101111211111111111111???????????1301000??00?1??1111013111210223211{2 3}21211010{2 3}0111111111110332?04?211?2211121????0012201003120101110110011{1 2}121212130112?2102010110011111001100??112??1??1111????????????????????????????????????????????????????????????0???????????01???111???????????????????????????????000????0
	Parasaurolophus_walkeri         11233???????111?1??111111121?1113011010202111?01?1?111121?11111111111111111000?0013010002000?1??1111013111?10?232?1221?11010301110?1111110332?04?211?2211121????00122010031201011101100111121212120112?2102010110011???????0???11200102111110111110111??11121111121110111111222201111101121111102013221011201121?1101001111?0111112001101111111???11?????0000101?0
	Tsintaosaurus_spinorhinus       1122221111101111112110?10121011140110{1 2}002221010{1 2}110111121111111{0 1}1011111011000110011100100?00?1??001101411121?123211?212?1110301?101{1 2}111110321?03?212?2?11111????0011001???11?00010011001?1021010001110??10201011011111100?100??110??10?11111?11?110111001112010100110010111{0 1}22220121?1011??1?11021132200112011{1 2}11110100111110111111001100111111101?1011110000??1?0
	Velafrons_coahuilensis          11??????????11?11??????11122?1114?1??012111111011101111211????????11111112100010011201101001?1??1012013111211122211321211110201?1100111?10322?15?211?2111111?1??001311111?12????111??001?1??1211111?1112?02010110??????????????11?001020?????????????????????????????01?1111?2221????1????????112013121011211111111????11111?1111121011001?????????10???1000?????0
	Nipponosaurus_sahalinensis      ?{0 1}{1 2 3}{2 3}{2 3}2101?????1?{0 1}?{0 1 2}110????????????????????????0{1 2}?1?1???11?111????????????????????????0???????1???{0 1}?????????????{1 2 3}?1?????????1?????????????????????????????1???????????1?????????????????????????????????????????????????????????????????????2?11?????????????{0 1}??0??1?001{0 1}?????????{0 1}??1{0 1}???01111??????{0 1 2 3}2101???111111???????????1?{0 1}?????1{0 1}00{0 1}11??{0 1}101?1{0 1}?111001?0?1??
	Canardia_garonnensis            ?1?23200??????1?1?{1 2}1102???????????????????????????????????11?11??????????????????????????????1??012?1?311121??2321??????????????11121?1???????????????????????????????????12010????????????????????????????????????????????????????????????????????????1???????11??1???01011111???????????????????????????????????????????????????????????????????????????1???????
	Blasisaurus_canudoi             11233310?????11?1?211?1??????????????10012101?01110111111111?1111????????????????????????????????????????????????11?21111031?01??????????????????????????????????????????3???????????????????????????????????????????????????????????????????????????????????????????????????????1?????????????????????????????????????????????????????????????????????????1?????0
	Sahaliyania_elunchunorum        11232211212?111?1?21111??????????????10222111101110111121111?11111111111??10001001?2011?11?1?1??101?0?311121??2321132121101?20111101111110342?????11???111?1????0013??????12010?1??????1?111121111111112102011110111111000100?01????1?2??11??11??101?1?01112111112?1001011112222112??1?????1??0020132210112111211110100111110111112?01100?11111101?10???10001????0
	Laiyangosaurus_youngi           {1 2}1?????????????{1 2}2??1002??????????????1101{0 1}010?01210111121111121011????1??40??110?????????????0??1{0 1}0210211111?123211101{1 2}000?0211?????????000000???1??02?00??0???12?0???????????????????????02??????????????????????????????????????????????????????????????????????????????????????????????????????????????????????????????????????????????????????????????00????0?
	Plesiohadros_djadokhtaensis     11??1200??1011100?1110?0012100013111?11001111000010111111?????100??1??1??40001110????????????0?0100??0???????????1??????1000??100112?001??????????????????????????????????00000??0011001?1001?00000000??????0?0?011111?0??20000???00?????10?????????????????????????????????????????1101?01?????????????????????????????????????????????????????00?1?0111?00??0??0
	Kamuysaurus_japonica            ?1??33112121111?1??1112??????????????11010111111110111121?11120011?1?1?????????????????????????????????????????3211111101030211101111111??????????????????????????????????000?0??001?0???00?11101?0000?????0?01?211?1???????0?0100010??111?1?11?100???1?111111110110112100101020111??111?0??1?0?????22111???112111??????????????1????1????111010?0??111010?0110???
	Adynomosaurus_arcanus           ?1??2?????????1???????????????????????????????01???111121??????????????????????????????????????????????????????????????????????????????????????????????????????????????????????????????????????????????????????????????????????????????????????????????0???????1??000010?????????????????????????01?320?1?2?????1????????????200000000000011???0????1?????????????
	PCF_hadrosaurine                {0 1 2}{0 1}{1 2 3}{2 3}{1 2 3}2112121111{0 1 2}{0 1}?{1 2}1102??1?101{0 1 2}?????1{0 1 2 3}10{0 1 2}{0 1}{0 1 2}10{0 1}1{1 2}{1 2}10111121111120010?11?1??401?11?{0 1}00?0????????0?11{0 1}0{0 1 2}{0 1}0211111?02?2111{0 1}1{1 2}{0 1}{0 1}{0 1 2}20{1 2 3}{0 1 2}110{0 1}111{0 1}1?0000000221??02?00?00?0?121{0 1}??0???200100010{0 1}1{1 2}{0 1}{0 1}1?{0 1 2}0{0 1 2}1?{0 1}{0 1 2}{0 1}0000{0 1 2}??0?01??11{1 2}01?110?10?01?1??????????0????????????????????????????????????????????????????????????????????????????????????????????????????????????????001?0?{0 1}1
	ROM_E._annectens                {1 2}{0 1}??????????11?{1 2}{0 1}?{1 2}1112??????????????{2 3}10{0 1 2}0{0 1 2}10{0 1}1{1 2}{1 2}1{0 1}111121111120010?11?1??4011110{0 1}00?0????????0?11{0 1}0{0 1 2}{0 1}0211111?{0 1}23211101{1 2}1{0 1}{0 1 2}20{2 3}{0 1 2}110{0 1}111{0 1}1?0000000221??02?00?00?0?121{0 1}??0???200100010{0 1}1{1 2}1{0 1}1??0{0 1 2}1?{0 1}{0 1 2}{0 1}0000{0 1 2}??0{0 1}01{1 2}011{1 2}01?1??????0101???????????????????????????????????????????????????????????????????????????????????????????????????????????????????????????001?0?{0 1}0
	AMNH_E._annectens               {1 2}{0 1}{2 3}{2 3}{1 2 3}311??21??1{1 2}{0 1}1{1 2}1112??????????????????0????1{1 2}{1 2}1011112111112?0??1111?????11????00{0 1 2}00000?{0 1 2}?000?1{0 1}0{0 1 2}???111111?232?1101??{0 1}{0 1 2}20{2 3}{0 1 2}?10{0 1}1111110000000??1?102{0 1}0000010?121{0 1}??0???200100010{0 1}1{1 2}1{0 1}11{0 1 2}0{1 2}1?{0 1}{0 1 2}?0000{0 1 2}2{1 2}?{0 1}01{1 2}?11{1 2}011110???1?1?11{0 1}1111??110????????????????????????????????????????????????????????????????????????????????????????????????????????????????001?0?10

;

END;
BEGIN ASSUMPTIONS;
	TYPESET * UNTITLED   =  unord:  1- 354;

END;

BEGIN MESQUITECHARMODELS;
	ProbModelSet * UNTITLED   =  'Mk1 (est.)':  1- 354;
END;

Begin MESQUITE;
		MESQUITESCRIPTVERSION 2;
		TITLE AUTO;
		tell ProjectCoordinator;
		timeSaved 1582972676310;
		getEmployee #mesquite.minimal.ManageTaxa.ManageTaxa;
		tell It;
			setID 0 5228793988403437538;
		endTell;
		getEmployee #mesquite.charMatrices.ManageCharacters.ManageCharacters;
		tell It;
			setID 0 1135828757879924990;
			mqVersion 360;
			checksumv 0 3 1014035632 null  getNumChars 354 numChars 354 getNumTaxa 73 numTaxa 73   short true   bits 2305843009213694079   states 127   sumSquaresStatesOnly 101785.0 sumSquares -1.23593185293854E21 longCompressibleToShort false usingShortMatrix true   NumFiles 1 NumMatrices 1;
			mqVersion;
		endTell;
		getWindow;
		tell It;
			suppress;
			setResourcesState false false 221;
			setPopoutState 300;
			setExplanationSize 0;
			setAnnotationSize 0;
			setFontIncAnnot 0;
			setFontIncExp 0;
			setSize 1280 945;
			setLocation -1288 46;
			setFont SanSerif;
			setFontSize 10;
			getToolPalette;
			tell It;
			endTell;
			desuppress;
		endTell;
		getEmployee  #mesquite.charMatrices.BasicDataWindowCoord.BasicDataWindowCoord;
		tell It;
			showDataWindow #1135828757879924990 #mesquite.charMatrices.BasicDataWindowMaker.BasicDataWindowMaker;
			tell It;
				getWindow;
				tell It;
					setExplanationSize 30;
					setAnnotationSize 20;
					setFontIncAnnot 0;
					setFontIncExp 0;
					setSize 1059 873;
					setLocation -1288 46;
					setFont SanSerif;
					setFontSize 10;
					getToolPalette;
					tell It;
						setTool mesquite.charMatrices.BasicDataWindowMaker.BasicDataWindow.ibeam;
					endTell;
					setActive;
					setTool mesquite.charMatrices.BasicDataWindowMaker.BasicDataWindow.ibeam;
					colorCells  #mesquite.charMatrices.NoColor.NoColor;
					colorRowNames  #mesquite.charMatrices.TaxonGroupColor.TaxonGroupColor;
					colorColumnNames  #mesquite.charMatrices.CharGroupColor.CharGroupColor;
					colorText  #mesquite.charMatrices.NoColor.NoColor;
					setBackground White;
					toggleShowNames on;
					toggleShowTaxonNames on;
					toggleTight off;
					toggleThinRows off;
					toggleShowChanges on;
					toggleSeparateLines off;
					toggleShowStates on;
					toggleAutoWCharNames on;
					toggleAutoTaxonNames off;
					toggleShowDefaultCharNames off;
					toggleConstrainCW on;
					toggleBirdsEye off;
					toggleShowPaleGrid off;
					toggleShowPaleCellColors off;
					toggleShowPaleExcluded off;
					togglePaleInapplicable on;
					togglePaleMissing off;
					toggleShowBoldCellText off;
					toggleAllowAutosize on;
					toggleColorsPanel off;
					toggleDiagonal on;
					setDiagonalHeight 80;
					toggleLinkedScrolling on;
					toggleScrollLinkedTables off;
				endTell;
				showWindow;
				getWindow;
				tell It;
					forceAutosize;
				endTell;
				getEmployee #mesquite.charMatrices.AlterData.AlterData;
				tell It;
					toggleBySubmenus off;
				endTell;
				getEmployee #mesquite.charMatrices.ColorByState.ColorByState;
				tell It;
					setStateLimit 9;
					toggleUniformMaximum on;
				endTell;
				getEmployee #mesquite.charMatrices.ColorCells.ColorCells;
				tell It;
					setColor Red;
					removeColor off;
				endTell;
				getEmployee #mesquite.categ.StateNamesStrip.StateNamesStrip;
				tell It;
					showStrip off;
				endTell;
				getEmployee #mesquite.charMatrices.AnnotPanel.AnnotPanel;
				tell It;
					togglePanel off;
				endTell;
				getEmployee #mesquite.charMatrices.CharReferenceStrip.CharReferenceStrip;
				tell It;
					showStrip off;
				endTell;
				getEmployee #mesquite.charMatrices.QuickKeySelector.QuickKeySelector;
				tell It;
					autotabOff;
				endTell;
				getEmployee #mesquite.charMatrices.SelSummaryStrip.SelSummaryStrip;
				tell It;
					showStrip off;
				endTell;
				getEmployee #mesquite.categ.SmallStateNamesEditor.SmallStateNamesEditor;
				tell It;
					panelOpen true;
				endTell;
			endTell;
		endTell;
		endTell;
end;
