# Supplementary material for: Re-examination of the cranial osteology of the Arctic Alaskan hadrosaurine with implications for its taxonomic status
Source: PLoS One. 2020 May 6;15(5):e0232410. doi: 10.1371/journal.pone.0232410 (PMC7202651; doi:10.1371/journal.pone.0232410)
Supplement: S1 Table — (XLSX) [file pone.0232410.s003.xlsx]

## Sheet: Sheet1
ID	Element
ROM 53493	Parietal
ROM 53494	Supraoccipital
ROM 53499	Prefrontal
ROM 53500	Prefrontal
ROM 53501	Frontal
ROM 53502	Frontal
ROM 53503	Exoccipital
ROM 53504	Exoccipital
ROM 53509	Squamosal
ROM 53510	Squamosal
ROM 53511	Lacrimal
ROM 53512	Lacrimal
ROM 53513	Postorbital
ROM 53514	Postorbital
ROM 53515	Quadratojugal
ROM 53516	Quadratojugal
ROM 53518	Jugal
ROM 53519	Jugal
ROM 53520	Jugal
ROM 53521	Quadrate
ROM 53522	Quadrate
ROM 53523	Nasal
ROM 53524	Nasal
ROM 53525	Premaxilla
ROM 53526	Premaxilla
ROM 53527	Maxilla
ROM 53528	Maxilla
ROM 53529	Dentary
ROM 53530	Dentary
ROM 53535	Surangular
ROM 53536	Surangular
ROM 53537	Prootic
ROM 53538	Basioccipital (cast)
ROM 53539	Pterygoid
