# Supplementary material for: Re-examination of the cranial osteology of the Arctic Alaskan hadrosaurine with implications for its taxonomic status
Source: PLoS One. 2020 May 6;15(5):e0232410. doi: 10.1371/journal.pone.0232410 (PMC7202651; doi:10.1371/journal.pone.0232410)
Supplement: S2 Table — (XLSX) [file pone.0232410.s004.xlsx]

## Sheet: Sheet1
Taxa	ID	Length	Height
Prosaurolophus maximus	MOR 454	348.21	120.36
Probrachylophosaurus bergei	MOR 2919	372.27	143.7
Naashoibitosaurus ostromi	NMMNH P-16106	389.42	139.3
Laiyangosaurus youngi	IVPP V 23401.1	317.95	100.64
Laiyangosaurus youngi	IVPP V 23405.1	150.64	56.41
Laiyangosaurus youngi	IVPP V 23403.1	157.27	55.13
Laiyangosaurus youngi	IVPP V 23402.1	146.15	55.56
Gryposaurus latidens	MOR 478-5-28-8-1	293.82	119.66
Edmontosaurus regalis	CMN 2289	446.95	175.75
Edmontosaurus annectens	DMNH EPV.127418	313.96	118.79
Edmontosaurus annectens	ROM 53527	240.34	95.87
Edmontosaurus annectens	ROM 64083	457.47	175.2
Edmontosaurus annectens	DMNH EPV 127415	321	105
Edmontosaurus annectens	DMNH EPV 127418	323.14	120.6
Edmontosaurus annectens	LACM 23504	172.11	75.17
Brachylophosaurus canadensis	MOR 1071–7-6–98–79	320.46	116.83
Brachylophosaurus canadensis	MOR 1071-8-13-98-559	330.25	126.05
Acristavus gagslarsoni	MOR 1155	340.95	132.36
Liscomb hadrosaurine	UAMES 4250	156	53
Liscomb hadrosaurine	UAMES 7662	140	47
Liscomb hadrosaurine	UAMES 4327	155	49.22
